# Supplementary material for: Personalized Nutrition in Patients with Type 2 Diabetes and Chronic Kidney Disease: The Two-Edged Sword of Dietary Protein Intake
Source: J Pers Med. 2022 Feb 17;12(2):300. doi: 10.3390/jpm12020300 (PMC8878174; doi:10.3390/jpm12020300)
Supplement: Supplementary file 1 [file jpm-12-00300-s001.zip]

Archive with 1 entries (1 files):
- jpm-1515589-supplementary.pdf
